# Supplementary material for: Poor Prognosis among Radiation-Associated Bladder Cancer Is Defined by Clinicogenomic Features
Source: Cancer Res Commun. 2024 Sep 4;4(9):2320–34. doi: 10.1158/2767-9764.CRC-24-0352 (PMC11372343; doi:10.1158/2767-9764.CRC-24-0352)
Supplement: Supplementary Table S1 [file crc-24-0352_supplementary_table_s1_suppst1.xlsx]

## Sheet: Supplementary  Table S1
Supplementary Table S1: Patient level data
Tumor_Sample_Barcode	Group	Gender	Race	Smoking	XRT_Type	Latency.time	Latency	Age_Bladder_Dx	cTstage	cNstage	cNstage_Binary	cMstage	Vital_Status	OS.time	Vital_Status	KDM6A	CDKN2A	Max	A3_Combo	Smoking_Sig	XRT.Sig
RT30	RT	Male	White	Current	EBRT	2	0-10 years	67	NA	NA	NA	NA	Alive	3	Alive	Altered	WT	XRT	0.140978	0.289179	0.569842
RT32	RT	Male	Black	Former	EBRT	3	0-10 years	68	NA	NA	NA	NA	Deceased	3.5	Deceased	Altered	Deleted	Smoking	0.0637465	0.63794	0.298314
RT98	RT	Male	White	Former	Both	4	0-10 years	77	T2	N2	N1+	M0	Alive	25	Alive	WT	WT	Smoking	0.0915989	0.647981	0.26042
RT19	RT	Male	White	Never	Unknown	4	0-10 years	78	T2	N0	N0	M0	Alive	34	Alive	WT	WT	A3_Combo	0.552492	0.272019	0.175489
RT15	RT	Male	White	Never	Brachy	5	0-10 years	90	T2	N0	N0	M0	Deceased	36	Deceased	Altered	WT	A3_Combo	0.43838	0.418659	0.142961
RT13	RT	Male	White	Current	Unknown	5	0-10 years	74	T2	N0	N0	M0	Deceased	7	Deceased	Altered	Deleted	Smoking	0.189921	0.459623	0.350457
RT14	RT	Male	Black	Former	Brachy	5	0-10 years	65	T2	N0	N0	M0	Deceased	11	Deceased	Altered	WT	Smoking	0.0876199	0.586511	0.325869
RT29	RT	Male	NA	Former	Brachy	5	0-10 years	77	T1	NA	NA	NA	Alive	7.5	Alive	Altered	WT	XRT	0.0932509	0.298725	0.608025
RT41	RT	Male	White	Former	Unknown	6	0-10 years	84	T2	NA	NA	NA	Deceased	13	Deceased	WT	WT	Smoking	0.218887	0.520189	0.260924
RT23	RT	Male	White	Current	Brachy	6	0-10 years	70	T4	N0	N0	M0	Deceased	8	Deceased	Altered	WT	Smoking	0.0487798	0.720124	0.231096
RT18	RT	Male	Black	Never	EBRT	6	0-10 years	74	T2	N0	N0	M0	Deceased	20	Deceased	WT	WT	A3_Combo	0.380064	0.358247	0.261689
RT97	RT	Male	White	Never	Both	7	0-10 years	87	T2	N0	N0	M1	Deceased	5	Deceased	WT	Deleted	Smoking	0.148601	0.619861	0.231538
RT96	RT	Male	White	Former	EBRT	7	0-10 years	82	T4	N0	N0	M0	Deceased	23	Deceased	WT	WT	Smoking	0.22167	0.554167	0.224164
RT7	RT	Male	White	Current	Both	7	0-10 years	66	T2	N0	N0	M0	Deceased	3	Deceased	WT	WT	XRT	0.247545	0.346481	0.405974
RT43	RT	Male	White	Never	Brachy	8	0-10 years	80	T2	N0	N0	M0	Deceased	9	Deceased	WT	WT	XRT	0.138936	0.240776	0.620288
RT40	RT	Male	White	Former	Brachy	8	0-10 years	62	T2	N0	N0	M0	Deceased	16	Deceased	WT	Deleted	Smoking	0.174874	0.547968	0.277158
RT28	RT	Male	White	Never	Brachy	8	0-10 years	72	NA	NA	NA	NA	Alive	5.1	Alive	WT	WT	A3_Combo	0.502556	0.204235	0.293209
RT24	RT	Male	Black	Former	Brachy	8	0-10 years	72	T2	N0	N0	M0	Alive	27	Alive	Altered	WT	Smoking	0.0685885	0.730521	0.20089
RT37	RT	Male	White	Former	Both	8	0-10 years	78	T3	NA	NA	NA	Alive	33.9	Alive	Altered	WT	A3_Combo	0.570194	0.299724	0.130082
RT4	RT	Male	Black	Former	Unknown	8	0-10 years	63	T2	N0	N0	M0	Deceased	11	Deceased	Altered	Deleted	XRT	0.084641	0.260841	0.654518
RT39	RT	Male	White	Former	Brachy	9	0-10 years	73	T2	N0	N0	M0	Deceased	11	Deceased	Altered	WT	XRT	2.05e-15	2.05e-15	1
RT100	RT	Male	White	Never	Brachy	9	0-10 years	71	T2	N0	N0	M0	Deceased	6	Deceased	WT	Deleted	A3_Combo	0.609388	0.221182	0.169429
RT26	RT	Male	White	Former	Both	10	10+ years	73	NA	NA	NA	NA	Alive	81.1	Alive	WT	WT	XRT	0.0819918	0.445748	0.472261
RT33	RT	Male	Black	Former	Both	11	10+ years	75	NA	NA	NA	NA	Alive	54	Alive	Altered	WT	Smoking	0.292701	0.476888	0.23041
RT5	RT	Male	White	Former	Brachy	11	10+ years	87	T2	N0	N0	M0	Deceased	77	Deceased	Altered	WT	Smoking	0.212325	0.398534	0.389141
RT99	RT	Male	Black	Never	Brachy	12	10+ years	76	T2	N0	N0	M0	Alive	11	Alive	Altered	Deleted	Smoking	0.0549128	0.719341	0.225746
RT31	RT	Male	White	Never	Both	12	10+ years	83	NA	NA	NA	NA	Alive	23	Alive	Altered	WT	XRT	0.010355	0.344267	0.645378
RT36	RT	Male	White	Never	Both	12	10+ years	76	T1	NA	NA	NA	Alive	72	Alive	Altered	WT	XRT	0.247418	0.0914672	0.661115
RT16	RT	Male	White	Former	EBRT	12	10+ years	84	T2	N0	N0	M0	Alive	48	Alive	Altered	WT	Smoking	0.19206	0.552121	0.255819
RT20	RT	Male	NA	Former	EBRT	12	10+ years	80	T2	N0	N0	M0	Deceased	2	Deceased	Altered	Deleted	Smoking	0.193675	0.450034	0.356291
RT22	RT	Male	White	Former	Brachy	13	10+ years	72	T2	N0	N0	M0	Alive	32	Alive	Altered	Deleted	Smoking	0.216832	0.485628	0.29754
RT38	RT	Male	White	Former	EBRT	14	10+ years	71	T2	N0	N0	M0	Alive	13	Alive	Altered	Deleted	XRT	0.178742	0.104383	0.716876
RT27	RT	Male	White	Former	Brachy	14	10+ years	75	NA	N3	N1+	NA	Alive	15.4	Alive	Altered	WT	Smoking	0.223258	0.595388	0.181354
RT34	RT	Male	White	Never	Brachy	14	10+ years	72	T1	NA	NA	NA	Alive	23	Alive	Altered	WT	XRT	0.145238	0.27222	0.582542
RT42	RT	Male	White	Former	Both	16	10+ years	79	T2	N0	N0	M0	Alive	21	Alive	WT	WT	XRT	0.328662	3.36e-15	0.671338
RT1	RT	Male	Other	Never	EBRT	16	10+ years	79	T2	N0	N0	M0	Deceased	21	Deceased	Altered	WT	XRT	0.000323252	0.279829	0.719847
RT25	RT	Male	White	Never	Both	18	10+ years	83	NA	NA	NA	NA	Alive	46.8	Alive	Altered	WT	Smoking	0.240244	0.515695	0.244061
RT2	RT	Male	Black	Former	Unknown	19	10+ years	79	T2	N0	N0	M0	Alive	11	Alive	Altered	WT	XRT	0.0795291	0.301835	0.618636
RT6	RT	Male	White	Current	Brachy	21	10+ years	67	T2	N0	N0	M0	Deceased	15	Deceased	Altered	WT	XRT	0.0595751	0.34117	0.599255
RT21	RT	Male	White	Never	Brachy	28	10+ years	75	T2	N0	N0	M0	Deceased	21	Deceased	WT	WT	Smoking	0.321732	0.459817	0.218451
CTRL40	CTRL	Male	White	Current	None	CTRL	CTRL	69	T2	N0	N0	M0	Alive	20	Alive	WT	WT	Smoking	0.0433479	0.906337	0.0503155
CTRL47	CTRL	Female	White	Former	None	CTRL	CTRL	66	T2	N0	N0	M0	Deceased	17	Deceased	WT	Deleted	A3_Combo	0.52122	0.477667	0.00111368
CTRL35	CTRL	Female	Black	Former	None	CTRL	CTRL	64	T2	N2	N1+	M0	Alive	25	Alive	WT	WT	Smoking	0.248627	0.552392	0.198981
CTRL49	CTRL	Female	White	Former	None	CTRL	CTRL	60	T2	N3	N1+	M1	Alive	24	Alive	WT	WT	Smoking	0.342948	0.561135	0.0959177
CTRL23	CTRL	Female	White	Never	None	CTRL	CTRL	66	T4	N3	N1+	M1	Deceased	31	Deceased	Altered	WT	A3_Combo	0.511254	0.265902	0.222844
CTRL7	CTRL	Female	Black	Former	None	CTRL	CTRL	54	T2	N2	N1+	M1	Alive	17	Alive	WT	WT	Smoking	0.114127	0.592512	0.293362
CTRL1	CTRL	Female	Asian	Never	None	CTRL	CTRL	50	T2	N1	N1+	M0	Alive	38	Alive	WT	WT	A3_Combo	0.508157	0.32284	0.169003
CTRL42	CTRL	Female	White	Current	None	CTRL	CTRL	71	T1	N0	N0	M0	Alive	78	Alive	Altered	WT	Smoking	0.106449	0.73802	0.155532
CTRL50	CTRL	Male	White	Former	None	CTRL	CTRL	71	T2	N0	N0	M0	Deceased	3	Deceased	Altered	WT	Smoking	0.202366	0.723599	0.0740352
CTRL6	CTRL	Male	White	Never	None	CTRL	CTRL	69	T2	N2	N1+	M1	Deceased	7	Deceased	WT	WT	Smoking	0.228765	0.558715	0.212519
CTRL38	CTRL	Male	White	Former	None	CTRL	CTRL	78	T2	N3	N1+	M0	Deceased	9	Deceased	Altered	WT	Smoking	0.28355	0.617864	0.0985863
CTRL13	CTRL	Male	White	Former	None	CTRL	CTRL	77	T3	N2	N1+	M0	Deceased	9	Deceased	WT	WT	A3_Combo	0.605082	0.29213	0.102788
CTRL39	CTRL	Female	Black	Former	None	CTRL	CTRL	74	T4	N0	N0	M1	Deceased	10	Deceased	WT	WT	Smoking	0.206594	0.629564	0.163842
CTRL31	CTRL	Male	White	Never	None	CTRL	CTRL	67	T2	N2	N1+	M0	Deceased	10	Deceased	WT	Deleted	Smoking	0.125766	0.561235	0.312999
CTRL10	CTRL	Male	Black	Former	None	CTRL	CTRL	57	T3	N3	N1+	M1	Deceased	11	Deceased	WT	WT	Smoking	0.379256	0.420287	0.200457
CTRL25	CTRL	Male	White	Former	None	CTRL	CTRL	72	T2	N0	N0	M0	Deceased	16	Deceased	Altered	Deleted	Smoking	0.419637	0.433885	0.146478
CTRL48	CTRL	Male	White	Never	None	CTRL	CTRL	69	T2	N0	N0	M0	Deceased	16	Deceased	WT	WT	Smoking	0.428919	0.501477	0.0696042
CTRL52	CTRL	Male	White	Former	None	CTRL	CTRL	67	T2	N2	N1+	M0	Deceased	17	Deceased	WT	WT	A3_Combo	0.676081	0.303891	0.020028
CTRL21	CTRL	Male	White	Former	None	CTRL	CTRL	75	T2	N0	N0	M0	Deceased	18	Deceased	WT	Deleted	Smoking	0.242193	0.417996	0.339812
CTRL37	CTRL	Female	White	Former	None	CTRL	CTRL	41	T3	N0	N0	M0	Deceased	20	Deceased	WT	WT	Smoking	0.35619	0.466503	0.177307
CTRL5	CTRL	Female	Black	Former	None	CTRL	CTRL	69	T2	N2	N1+	M0	Deceased	20	Deceased	WT	Deleted	Smoking	0.201076	0.691342	0.107582
CTRL46	CTRL	Male	Black	Former	None	CTRL	CTRL	50	T2	N0	N0	M0	Deceased	23	Deceased	WT	Deleted	Smoking	0.0703339	0.695344	0.234322
CTRL12	CTRL	Male	White	Former	None	CTRL	CTRL	76	T2	N0	N0	M0	Deceased	24	Deceased	WT	WT	A3_Combo	0.429631	0.310681	0.259688
CTRL4	CTRL	Male	White	Never	None	CTRL	CTRL	89	T2	N0	N0	M0	Deceased	26	Deceased	Altered	WT	A3_Combo	0.548122	0.238246	0.213632
CTRL34	CTRL	Male	White	Current	None	CTRL	CTRL	66	T2	N0	N0	M0	Deceased	28	Deceased	Altered	Deleted	A3_Combo	0.59436	0.388444	0.0171957
CTRL24	CTRL	Female	White	Former	None	CTRL	CTRL	63	T2	N2	N1+	M0	Deceased	30	Deceased	WT	Deleted	A3_Combo	0.899944	0.0549263	0.0451294
CTRL3	CTRL	Male	White	Never	None	CTRL	CTRL	58	T2	N0	N0	M0	Deceased	34	Deceased	WT	WT	Smoking	0.127958	0.727828	0.144214
CTRL32	CTRL	Male	White	Former	None	CTRL	CTRL	69	T1	N3	N1+	M1	Deceased	41	Deceased	WT	WT	Smoking	0.0722675	0.8403	0.0874329
CTRL44	CTRL	Male	Asian	Former	None	CTRL	CTRL	51	T2	N0	N0	M0	Deceased	59	Deceased	WT	WT	XRT	4.91e-15	0.222944	0.777056
CTRL30	CTRL	Male	White	Former	None	CTRL	CTRL	85	T4	N0	N0	M0	Deceased	7	Deceased	WT	Deleted	Smoking	1.18e-14	0.752445	0.247555
CTRL41	CTRL	Male	White	Former	None	CTRL	CTRL	65	T2	N0	N0	M0	Deceased	15	Deceased	WT	Deleted	Smoking	0.378992	0.621008	1.58e-14
CTRL28	CTRL	Male	Other	Former	None	CTRL	CTRL	76	T2	N0	N0	M1	Alive	0	Alive	WT	WT	Smoking	0.281452	0.607334	0.111214
CTRL9	CTRL	Male	White	Never	None	CTRL	CTRL	83	T2	N0	N0	M1	Alive	19	Alive	WT	WT	Smoking	0.330444	0.529171	0.140385
CTRL16	CTRL	Male	White	Former	None	CTRL	CTRL	87	T2	N3	N1+	M1	Deceased	19	Deceased	WT	WT	A3_Combo	0.491139	0.393725	0.115136
CTRL22	CTRL	Female	White	Former	None	CTRL	CTRL	63	T2	N0	N0	M0	Deceased	8	Deceased	Altered	WT	A3_Combo	0.621065	0.165225	0.21371
CTRL19	CTRL	Male	Black	Former	None	CTRL	CTRL	75	T2	N3	N1+	M0	Alive	15	Alive	Altered	WT	Smoking	0.111882	0.744019	0.144099
CTRL51	CTRL	Male	White	Never	None	CTRL	CTRL	65	T2	N0	N0	M1	Alive	8	Alive	WT	WT	Smoking	0.245751	0.592647	0.161603
CTRL18	CTRL	Female	White	Never	None	CTRL	CTRL	83	T2	N0	N0	M1	Alive	12	Alive	Altered	WT	A3_Combo	1	4.03e-15	4.03e-15
CTRL11	CTRL	Male	White	Never	None	CTRL	CTRL	59	T2	N2	N1+	M0	Alive	13	Alive	Altered	WT	Smoking	0.229593	0.515037	0.25537
CTRL54	CTRL	Male	Black	Current	None	CTRL	CTRL	71	T2	N0	N0	M0	Alive	38	Alive	WT	WT	Smoking	0.26897	0.583541	0.147489
CTRL17	CTRL	Male	NA	Never	None	CTRL	CTRL	52	T2	N0	N0	M0	Deceased	20	Deceased	WT	Deleted	A3_Combo	0.456572	0.455356	0.0880719
RT11	RT	Male	White	Never	Both	NA	NA	74	T2	N0	N0	M0	Deceased	3	Deceased	NA	NA	NA	NA	NA	NA
