# Supplementary material for: Poor Prognosis among Radiation-Associated Bladder Cancer Is Defined by Clinicogenomic Features
Source: Cancer Res Commun. 2024 Sep 4;4(9):2320–34. doi: 10.1158/2767-9764.CRC-24-0352 (PMC11372343; doi:10.1158/2767-9764.CRC-24-0352)
Supplement: Supplementary Table S3 [file crc-24-0352_supplementary_table_s3_suppst3.xlsx]

## Sheet: Supplementary  Table S3
Supplementary Table S3: de novo mutational signature motif frequency
	APOBEC_Combo	Smoking	XRT
A[C>A]A	0.00452691	0.0270966	0.0104336
A[C>A]C	1.56304e-06	0.0139767	7.69101e-20
A[C>A]G	9.13568e-20	0.00475259	0.000458263
A[C>A]T	9.13568e-20	0.00778836	0.00188237
C[C>A]A	0.00826382	0.00879681	0.00667656
C[C>A]C	0.00233486	0.0081127	0.00383718
C[C>A]G	9.13568e-20	0.00395344	0.00373451
C[C>A]T	0.00921851	0.00140028	0.00317776
G[C>A]A	9.13568e-20	0.00739197	0.0089624
G[C>A]C	0.00424516	0.0121826	1.13995e-12
G[C>A]G	9.13568e-20	0.0032286	0.00376645
G[C>A]T	0.00145022	0.00238771	0.00308888
T[C>A]A	0.0256737	0.00860832	0.00699493
T[C>A]C	0.0104463	0.00930328	0.00305101
T[C>A]G	0.00801375	0.00409262	8.48911e-11
T[C>A]T	0.0056365	0.00880402	0.00305257
A[C>G]A	0.00526913	0.0128583	7.69101e-20
A[C>G]C	0.00171346	0.00513322	0.000989296
A[C>G]G	9.13568e-20	0.0044053	0.00117218
A[C>G]T	0.0140544	0.0117461	0.00222426
C[C>G]A	0.0115307	1.08513e-11	0.00325514
C[C>G]C	9.13568e-20	0.00543552	0.00162437
C[C>G]G	0.004822	0.00561722	2.01103e-11
C[C>G]T	0.00228875	0.00729319	4.01554e-17
G[C>G]A	3.09312e-08	0.00419215	1.30929e-06
G[C>G]C	0.00192453	0.00460019	8.79529e-05
G[C>G]G	0.0014445	0.00915159	0.00107588
G[C>G]T	0.011196	0.0104928	3.65244e-07
T[C>G]A	0.101809	5.68509e-05	7.69101e-20
T[C>G]C	0.0273109	4.78789e-15	4.33179e-19
T[C>G]G	0.0183244	9.93608e-05	7.69101e-20
T[C>G]T	0.118055	0.0107002	7.69101e-20
A[C>T]A	0.00654025	0.00886424	0.0626382
A[C>T]C	0.00217252	0.0171749	0.0320501
A[C>T]G	5.29311e-18	0.0279023	0.110701
A[C>T]T	0.00663817	0.0193756	0.0364631
C[C>T]A	0.00984016	0.0154058	0.0245612
C[C>T]C	0.00508081	0.018553	0.0160339
C[C>T]G	9.13568e-20	0.0322422	0.0520495
C[C>T]T	0.0299194	0.0302686	0.0285819
G[C>T]A	0.00989363	0.00638844	0.0582677
G[C>T]C	0.00630532	0.0155104	0.0497264
G[C>T]G	0.0323373	0.00229732	0.175079
G[C>T]T	0.00543031	0.00477882	0.044814
T[C>T]A	0.145846	0.00941332	0.0216518
T[C>T]C	0.0521823	0.0102746	0.0229004
T[C>T]G	0.0460717	0.000245083	0.0709334
T[C>T]T	0.0953501	0.0184054	0.0262206
A[T>A]A	0.00356217	0.00164285	0.00305075
A[T>A]C	0.00371224	0.00205221	0.00188564
A[T>A]G	9.13568e-20	0.00469461	0.00138947
A[T>A]T	0.00616376	0.0110877	0.00251248
C[T>A]A	9.13568e-20	0.00116031	0.000578753
C[T>A]C	0.00145426	0.00198703	0.000713263
C[T>A]G	0.00155929	0.000934636	0.00395273
C[T>A]T	0.000645318	0.00668046	7.69101e-20
G[T>A]A	9.13568e-20	0.00158452	0.000630068
G[T>A]C	9.13568e-20	0.00512505	7.69101e-20
G[T>A]G	9.13568e-20	0.0048921	7.69101e-20
G[T>A]T	9.13568e-20	0.00301864	0.000871926
T[T>A]A	0.0196263	0.025167	0.0065133
T[T>A]C	9.13568e-20	0.00232957	6.62785e-14
T[T>A]G	9.13568e-20	0.00302844	3.89872e-14
T[T>A]T	0.00741408	0.00315413	0.00150713
A[T>C]A	0.00368548	0.0519848	0.00323625
A[T>C]C	0.00568813	0.0243563	0.00137121
A[T>C]G	0.00982286	0.0424405	0.00764628
A[T>C]T	0.00210775	0.0316508	0.00567883
C[T>C]A	7.08591e-16	0.0156081	7.69101e-20
C[T>C]C	0.0101979	0.0277999	0.00336916
C[T>C]G	0.00669931	0.0217693	0.00367322
C[T>C]T	0.00529713	0.0198994	0.0122438
G[T>C]A	0.00117664	0.0124267	6.99576e-05
G[T>C]C	0.00232383	0.011144	0.00240706
G[T>C]G	0.00919831	0.0326406	0.00659954
G[T>C]T	9.13568e-20	0.0177061	0.00171801
T[T>C]A	0.00477222	0.0154721	0.00280851
T[T>C]C	4.94097e-05	0.0144366	0.000265866
T[T>C]G	5.45568e-05	0.0121552	0.0042163
T[T>C]T	0.00695762	0.0176427	7.69101e-20
A[T>G]A	0.00287352	0.01144	7.69101e-20
A[T>G]C	0.00105234	0.00201408	0.00148944
A[T>G]G	9.13568e-20	0.0048921	7.69101e-20
A[T>G]T	1.62114e-17	0.00293522	0.00240769
C[T>G]A	9.13568e-20	6.89909e-20	0.00114649
C[T>G]C	0.00177522	0.00521689	0.00113667
C[T>G]G	9.13568e-20	0.00765985	3.4115e-05
C[T>G]T	0.00894252	0.0155311	0.00200478
G[T>G]A	9.13568e-20	0.00302844	7.69101e-20
G[T>G]C	9.13568e-20	0.00276302	0.00147306
G[T>G]G	0.00356068	0.00543001	0.00183149
G[T>G]T	2.7337e-19	0.00482746	0.00323239
T[T>G]A	9.13568e-20	0.00302844	1.97016e-10
T[T>G]C	9.13568e-20	0.00396027	7.69101e-20
T[T>G]G	0.00164376	0.00480579	7.69101e-20
T[T>G]T	0.0148209	0.0140363	0.0041152
